# Supplementary material for: Shrouded in history: Unveiling the ways of life of an early Muslim population in Santarém, Portugal (8th– 10th century AD)
Source: PLoS One. 2024 Mar 6;19(3):e0299958. doi: 10.1371/journal.pone.0299958 (PMC10917335; doi:10.1371/journal.pone.0299958)
Supplement: S1 Table — (2017). (XLSX) [file pone.0299958.s001.xlsx]

## Sheet: d13C
Appendix G. Standard uncertainty calculator				Calibration Standards																	Check Standards												Sample Replicates
Name:				IAEA 600	IAEA CH6	IAEA 600	IAEA CH6	IAEA 600	IAEA CH6	IAEA 600	IAEA CH6	IAEA 600	IAEA CH6	EEZ-20	IAEA 600	IAEA CH6	EEZ-20	IAEA 600	IAEA CH6		L-alanine	L-alanine	L-alanine	L-alanine	L-alanine	L-alanine	L-alanine						L-alanine	L-alanine	L-alanine	L-alanine	L-alanine	L-alanine	L-alanine
Analytical Session				1	1	2	2	3	3	4	4	5	5	6	6	6	7	7	7		1	2	3	4	5	6	7						1	2	3	4	5	6	7
Known delta:				-27.771	-10.449	-27.771	-10.449	-27.771	-10.449	-27.771	-10.449	-27.771	-10.449	-12.3	-27.771	-10.449	-12.3	-27.771	-10.449		-18.39	-18.39	-18.39	-18.39	-18.39	-18.39	-18.39
Standard deviation:				0.043	0.033	0.043	0.033	0.043	0.033	0.043	0.033	0.043	0.033	0.1	0.043	0.033	0.1	0.043	0.033		0.16	0.16	0.16	0.16	0.16	0.16	0.16
Measured mean:				-27.77	-10.5	-27.775	-10.45	-27.77	-10.5	-27.77	-10.5	-27.77	-10.5	-12.215	-27.7767	-10.525	-12.275	-27.7733	-10.47	#DIV/0!	-18.42	-18.3967	-18.5425	-18.415	-18.33	-18.475	-18.3867						-18.42	-18.3967	-18.5425	-18.415	-18.33	-18.475	-18.3867
Measured StDev:				0.0141421	0	0.0353553	0	0.0707107	0	0.0707107	0	0	0	0.0353553	0.0757188	0.0777817	0.0919239	0.0251661	0		0.0948683	0.080829	0.213912	0.0369685	0.0458258	0.0208167	0.0750555						0.0948683	0.080829	0.213912	0.0369685	0.0458258	0.0208167	0.0750555
Number measured:				2	1	2	1	2	1	2	1	1	1	2	3	2	2	3	2		4	3	4	4	3	4	3						4	3	4	4	3	4	3
ΔMeasured−Known																					-0.03	-0.00666667	-0.1525	-0.025	0.06	-0.085	0.00333333
ssrm	0.0890958			0.0002	0	0.00125	0	0.005	0	0.005	0	0	0	0.00125	0.0114667	0.00605	0.00845	0.00126667	0		0.027	0.0130667	0.137275	0.0041	0.0042	0.0013	0.0112667						0.027	0.0130667	0.137275	0.0041	0.0042	0.0013	0.0112667
dfsrm		30
srep	0.104936
dfrep		18
u(Rw)	0.115948
RMSbias	0.0713761
u(Cref)	0.16
u(bias)	0.175199
Standard Uncertainty (uc)	0.210091
1				-27.76	-10.5	-27.75	-10.45	-27.82	-10.5	-27.82	-10.5	-27.77	-10.5	-12.19	-27.69	-10.47	-12.21	-27.77	-10.47		-18.4	-18.35	-18.41	-18.36	-18.34	-18.45	-18.43						-18.4	-18.35	-18.41	-18.36	-18.34	-18.45	-18.43
2				-27.78		-27.8		-27.72		-27.72				-12.24	-27.81	-10.58	-12.34	-27.8	-10.47		-18.31	-18.35	-18.42	-18.43	-18.28	-18.47	-18.43						-18.31	-18.35	-18.42	-18.43	-18.28	-18.47	-18.43
3															-27.83			-27.75			-18.43	-18.49	-18.86	-18.44	-18.37	-18.5	-18.3						-18.43	-18.49	-18.86	-18.44	-18.37	-18.5	-18.3
4																					-18.54		-18.48	-18.43		-18.48							-18.54		-18.48	-18.43		-18.48
5
6
7
8
9
10
11
12
13
14
15
16
17
18
19
20
21
22
23
24
25
26
27
28
29
30
31
32
33
34
35
36
37
38
39
40
41
42
43
44
45
46
47
48
49
50
51
52
53
54
55
56
57
58
59
60
61
62
63
64
65
66
67
68
69
70
71
72
73
74
75
76
77
78
79
80
81
82
83
84
85
86
87
88
89
90
91
92
93
94
95
96
97
98
99
100
101
102
103
104
105
106
107
108
109
110
111
112
113
114
115
116
117
118
119
120
121
122
123
124
125
126
127
128
129
130
131
132
133
134
135
136
137
138
139
140
141
142
143
144
145
146
147
148
149
150
151
152
153
154
155
156
157
158
159
160
161
162
163
164
165
166
167
168
169
170
171
172
173
174
175
176
177
178
179
180
181
182
183
184
185
186
187
188
189
190
191
192
193
194
195
196
197
198
199
200

## Sheet: d15N
Appendix G. Standard uncertainty calculator				Calibration Standards																	Check Standards									Sample Replicates
Name:				IAEA-600	N2	IAEA-600	N2	IAEA-600	N2	IAEA-600	N2	IAEA-600	N2	IAEA-600	N1	N2	IAEA-600	N1	N2		L-alanine	L-alanine	L-alanine	L-alanine	L-alanine	L-alanine	L-alanine			L-alanine	L-alanine	L-alanine	L-alanine	L-alanine	L-alanine	L-alanine
Analytical Session:				1	1	2	2	3	3	4	4	5	5	6	6	6	7	7	7		1	2	3	4	5	6	7			1	2	3	4	5	6	7
Known delta:				1	20.3	1	20.3	1	20.3	1	20.3	1	20.3	1	0.43	20.3	1	0.43	20.3		0.91	0.91	0.91	0.91	0.91	0.91	0.91
Standard deviation:				0.2	0.2	0.2	0.2	0.2	0.2	0.2	0.2	0.2	0.2	0.2	0.07	0.2	0.2	0.07	0.2		0.18	0.18	0.18	0.18	0.18	0.18	0.18
Measured mean:				1	20.3	1	20.3	1	20.3	1	20.41	0.995	20.41	0.976667	0.435	20.41	1.01667	0.375	20.41		0.6425	0.723333	0.815	0.8575	0.826667	0.9025	1.01667			0.6425	0.723333	0.815	0.8575	0.826667	0.9025	1.01667
Measured StDev:				0.0173205	0.0964365	0.0141421	0.0141421	0.072111	0.0989949	0.121655	0	0.0777817	0.0141421	0.110604	0.0353553	0.254558	0.011547	0.0777817	0.0282843	#DIV/0!	0.0660177	0.011547	0.0967815	0.0236291	0.116762	0.0434933	0.011547			0.0660177	0.011547	0.0967815	0.0236291	0.116762	0.0434933	0.011547
Number measured:				3	3	2	2	3	2	3	1	2	2	3	2	2	3	2	2		4	3	4	4	3	4	3			4	3	4	4	3	4	3
ΔMeasured−Known																					-0.2675	-0.186667	-0.095	-0.0525	-0.0833333	-0.0075	0.106667
ssrm	0.0800013			0.0006	0.0186	0.0002	0.0002	0.0104	0.0098	0.0296	0	0.00605	0.0002	0.0244667	0.00125	0.0648	0.000266667	0.00605	0.0008		0.013075	0.000266667	0.0281	0.001675	0.0272667	0.005675	0.000266667			0.013075	0.000266667	0.0281	0.001675	0.0272667	0.005675	0.000266667
dfsrm		39
srep	0.0651174
dfrep		18
u(Rw)	0.0923058
RMSbias	0.139673
u(Cref)	0.18
u(bias)	0.227835
Standard Uncertainty (uc)	0.245823
1				1.02	20.37	1.01	20.29	0.98	20.23	1.08	20.41	0.94	20.4	0.86	0.46	20.23	1.01	0.43	20.43		0.67	0.73	0.87	0.84	0.7	0.88	1.01			0.67	0.73	0.87	0.84	0.7	0.88	1.01
2				0.99	20.34	0.99	20.31	0.94	20.37	1.06		1.05	20.42	1.08	0.41	20.59	1.01	0.32	20.39		0.72	0.71	0.67	0.89	0.85	0.91	1.01			0.72	0.71	0.67	0.89	0.85	0.91	1.01
3				0.99	20.19			1.08		0.86				0.99			1.03				0.57	0.73	0.86	0.84	0.93	0.86	1.03			0.57	0.73	0.86	0.84	0.93	0.86	1.03
4																					0.61		0.86	0.86		0.96				0.61		0.86	0.86		0.96
5
6
7
8
9
10
11
12
13
14
15
16
17
18
19
20
21
22
23
24
25
26
27
28
29
30
31
32
33
34
35
36
37
38
39
40
41
42
43
44
45
46
47
48
49
50
51
52
53
54
55
56
57
58
59
60
61
62
63
64
65
66
67
68
69
70
71
72
73
74
75
76
77
78
79
80
81
82
83
84
85
86
87
88
89
90
91
92
93
94
95
96
97
98
99
100
101
102
103
104
105
106
107
108
109
110
111
112
113
114
115
116
117
118
119
120
121
122
123
124
125
126
127
128
129
130
131
132
133
134
135
136
137
138
139
140
141
142
143
144
145
146
147
148
149
150
151
152
153
154
155
156
157
158
159
160
161
162
163
164
165
166
167
168
169
170
171
172
173
174
175
176
177
178
179
180
181
182
183
184
185
186
187
188
189
190
191
192
193
194
195
196
197
198
199
200

## Sheet: d34S
Appendix G. Standard uncertainty calculator				Calibration Standards					Check Standards			Sample Replicates
Name:				S1	127	S1	127		B2155	B2155		B2155	B2155
Analytical Session:				1	1	1	1		1	1		1	1
Known delta:				-0.3	20.3	-0.3	20.3		6.32	6.32
Standard deviation:				0.03	0.4	0.03	0.4		0.8	0.8
Measured mean:				-0.3	20.3	-0.3	20.3		6.56003	7.04015		6.56003	7.04015
Measured StDev:				0.0991504	0.0671523	0.116545	0.0328922		0.0653959	0.0893782		0.0653959	0.0893782
Number measured:				3	3	3	3		9	9		9	9
ΔMeasured−Known									0.240033	0.720155
ssrm	0.0806563			0.0196616	0.00901886	0.0271655	0.00216379		0.034213	0.0639076		0.034213	0.0639076
dfsrm		24
srep	0.0783105
dfrep		16
u(Rw)	0.0978351
RMSbias	0.536768
u(Cref)	0.8
u(bias)	0.96339
Standard Uncertainty (uc)	0.968345
1				-0.187632	20.2686	-0.173817	20.2621		6.48211	6.95938		6.48211	6.95938
2				-0.337188	20.2543	-0.322581	20.3208		6.5942	6.99352		6.5942	6.99352
3				-0.37518	20.3771	-0.403602	20.3172		6.61847	7.06264		6.61847	7.06264
4									6.54913	7.15505		6.54913	7.15505
5									6.51804	7.0446		6.51804	7.0446
6									6.57487	7.16842		6.57487	7.16842
7									6.65623	6.99076		6.65623	6.99076
8									6.59273	6.89802		6.59273	6.89802
9									6.45452	7.08901		6.45452	7.08901
10
11
12
13
14
15
16
17
18
19
20
21
22
23
24
25
26
27
28
29
30
31
32
33
34
35
36
37
38
39
40
41
42
43
44
45
46
47
48
49
50
51
52
53
54
55
56
57
58
59
60
61
62
63
64
65
66
67
68
69
70
71
72
73
74
75
76
77
78
79
80
81
82
83
84
85
86
87
88
89
90
91
92
93
94
95
96
97
98
99
100
101
102
103
104
105
106
107
108
109
110
111
112
113
114
115
116
117
118
119
120
121
122
123
124
125
126
127
128
129
130
131
132
133
134
135
136
137
138
139
140
141
142
143
144
145
146
147
148
149
150
151
152
153
154
155
156
157
158
159
160
161
162
163
164
165
166
167
168
169
170
171
172
173
174
175
176
177
178
179
180
181
182
183
184
185
186
187
188
189
190
191
192
193
194
195
196
197
198
199
200
